# Supplementary material for: Vascular Calcification Is Associated with Fetuin-A and Cortical Bone Porosity in Stone Formers
Source: J Pers Med. 2022 Jul 10;12(7):1120. doi: 10.3390/jpm12071120 (PMC9319706; doi:10.3390/jpm12071120)
Supplement: Supplementary file 1 [file jpm-12-01120-s001.zip]

Archive with 1 entries (1 files):
- jpm-1778213-supplementary.pdf
